# Supplementary material for: Morphology-Controlled Green Synthesis of Magnetic Nanoparticles Using Extracts of ‘Hairy’ Roots: Environmental Application and Toxicity Evaluation
Source: Nanomaterials (Basel). 2022 Nov 28;12(23):4231. doi: 10.3390/nano12234231 (PMC9739509; doi:10.3390/nano12234231)
Supplement: Supplementary file 1 [file nanomaterials-12-04231-s001.zip]

Archive with 1 entries (1 files):
- nanomaterials-2015222-Supplementary.pdf
